# Supplementary material for: Applications of Wearable Technology in a Real-Life Setting in People with Knee Osteoarthritis: A Systematic Scoping Review
Source: J Clin Med. 2021 Nov 30;10(23):5645. doi: 10.3390/jcm10235645 (PMC8658504; doi:10.3390/jcm10235645)
Supplement: Supplementary file 1 [file jcm-10-05645-s001.zip]

Archive with 3 entries (2 files):
- jcm-1448687-supplementary/
- jcm-1448687-supplementary/jcm-1448687-supplementary .xlsx
- jcm-1448687-supplementary/jcm-1448687-supplementary.pdf
