# Supplementary material for: Applications of Wearable Technology in a Real-Life Setting in People with Knee Osteoarthritis: A Systematic Scoping Review
Source: J Clin Med. 2021 Nov 30;10(23):5645. doi: 10.3390/jcm10235645 (PMC8658504; doi:10.3390/jcm10235645)
Supplement: Supplementary file 1 [file jcm-10-05645-s001.zip › jcm-1448687-supplementary/jcm-1448687-supplementary .xlsx]

## Sheet: General details
Study ID	First author	Title	Year	Design	Country	Size	Age	BMI	Ethnicity	Sex
1	Gilbert A.	A randomized trial of a motivational interviewing intervention to increase lifestyle physical activity and improve self-reported function in adults with arthritis	2018	RT	USA	152	63.1 (12.8)	31.3 (6.2)	52.1	59.9
2	Uritani D.	The association between psychological characteristics and physical activity levels in people with knee osteoarthritis: a crosssectional analysis	2020	Secondary of RCT	Australia	167	62.2 (7.5)	31.5 (7.1)	Not reported	37
3	Draper D.	Effect of low-intensity long-duration ultrasound on the symptomatic relief of knee osteoarthritis: a randomized, placebo controlled double-blind study	2018	RCT	USA	82	52.3 (9.0)	34.7 (8.6)	88	54.9
4	Di Maio S.	Health Demands Moderate the Link Between Willpower Beliefs and Physical Activity in Patients with Knee Osteoarthritis	2020	Secondary of RCT	Germany	243	65.5 (7.7)	28.5 (4.9)	Not reported	62.6
5	Vårbakken K.	Relative difference among 27 functional measures in patients with knee osteoarthritis: an exploratory cross-sectional case-control study	2019	Case-control	Norway	28	61.7 (6.4)	24.3 (3.5)	Not reported	64
6	Allen K.	Composite measures of physical activity and pain associate better with functional assessments than pain alone in knee osteoarthritis	2019	Secondary of RCT	USA	122	61.2 (9.2)	Not reported	41	11.5
7	Lee J.	Sedentary Behavior and Physical Function: Objective Evidence From the Osteoarthritis Initiative	2015	Retrospective cohort	USA	1000	66.0 (?)	Not reported	80	55
8	Maly M.	Knee adduction moment relates to medial femoral and tibial cartilage morphology in clinical knee osteoarthritis	2015	Cross-sectional	Canada	62	61.5 (6.2)	28.2 (5.7)	Not reported	82.2
9	White D.	Potential Functional Benefit From Light Intensity Physical Activity in Knee Osteoarthritis	2017	Retrospective cohort	USA	480	65.4 (8.8)	29.6 (4.8)	78.3	52
10	Tomkins-Lane C.	Digital biomarkers of spine and musculoskeletal disease from accelerometers: Defining phenotypes of free-living physical activity in knee osteoarthritis and lumbar spinal stenosis	2019	Retrospective cohort	USA	1000	65.0 (range 57-73)	28.0 (range 25-32)	Not reported	Not reported
11	Zhaoyang R.	Daily pain catastrophizing predicts less physical activity and more sedentary behavior in older adults with osteoarthritis	2020	Secondary of observational	USA	143	65.4 (9.5)	Not reported	86.7	58
12	Thoma L.	Are Older Adults With Symptomatic Knee Osteoarthritis Less Active Than the General Population? Analysis From the Osteoarthritis Initiative and the National Health and Nutrition Examination Survey	2018	Retrospective cohort	USA	491	65.5 (95% CI 64.7 - 66.3)	29.7 (95% CI 29.2 - 30.1).	82.4	54
13	Zhaoyang R.	Morning Self-Efficacy Predicts Physical Activity Throughout the Day in Knee Osteoarthritis	2017	Secondary of observational	USA	135	65.7 (9.8)	31.2 (6.0)	86.67	56.3
14	Fary R.	The Effectiveness of Pulsed Electrical Stimulation in the Management of Osteoarthritis of the Knee	2011	RCT	Australia	70	69.8 (10.1)	28.1 (5.1)	Not reported	47
15	Song J.	Racial and Ethnic Differences in Physical Activity Guidelines Attainment Among People at High Risk of or Having Knee Osteoarthritis	2013	Retrospective cohort	USA	1000	64.9 (14.0)	30.4 (8.1)	82	61.3
16	Vincent K.	Concentric and Eccentric Resistance Training Comparison on Physical Function and Functional Pain Outcomes in Knee Osteoarthritis	2020	Secondary of RCT	USA	53	68.3 (6.3)	31.4 (10.7)	87.1	67.3
17	Sliepen M.	Objective assessment of physical activity and sedentary behaviour in knee osteoarthritis patients – beyond daily steps and total sedentary time	2018	Cross-sectional	Germany	61	60.7 (10.0)	27.3 (4.7)	Not reported	55.7
18	Zhaoyang R.	Daily Sedentary Behavior Predicts Pain and Affect in Knee Arthritis	2019	Secondary of observational	USA	143	65.4 (9.5)	Not reported	86.7	58.1
19	Jeong J.	Relationship between objectively measured lifestyle factors and health factors in patients with knee osteoarthritis	2019	Case-control	South Korea	52	60.3 (5.6)	24.3 (3.2)	Not reported	90.3
20	Collins J.	Validation of the Fitbit Charge 2 compared to the ActiGraph GT3X+ in older adults with knee osteoarthritis in free-living conditions	2019	Observational	USA	15	68.0 (8.0)	30.0 (6.0)	73	67
21	Shao-Hsien L.	Objectively Measured Physical Activity and Symptoms Change in Knee Osteoarthritis	2016	Retrospective cohort	USA	1000	66.0 (9.0)	29.6 (4.8)	80.8	55
22	Clynes M.	A diagnosis of knee osteoarthritis does not predict physical activity 2 years later in older adults: findings from the Hertfordshire Cohort Study	2019	Retrospective cohort	UK	114	78.5 (2.6)	Not reported	Not reported	39.5
23	Lo G.	Symptom Assessment in Knee Osteoarthritis Needs to Account for Physical Activity Level	2015	Retrospective cohort	USA	1000	65.1 (9.1)	28.4 (4.8)	Not reported	55.5
24	Martire L.	Daily Spousal Influence on Physical Activity in Knee Osteoarthritis	2013	Not reported	USA	141	65.4 (9.8)	31.4 (5.8)	87	57
25	Lee J.	Obesity and Other Modifiable Factors for Physical Inactivity Measured by Accelerometer in Adults With Knee Osteoarthritis	2013	Retrospective cohort	USA	1000	66.1 (?)	29.2 (?)	83.7	54.8
26	Semanik P.	Relationship Between Accelerometer-Based Measures of Physical Activity and the Yale Physical Activity Survey in Adults With Arthritis	2011	Secondary of RT	USA	139	63.0 (13.0)	31.0 (6.0)	58	58
27	Song J.	Assessing Physical Activity in Persons With Knee Osteoarthritis Using Accelerometers: Data From the Osteoarthritis Initiative	2010	Retrospective cohort	USA	519	62.0 (9.0)	29.0 (?)	86	62
28	Madzia A.	Sustained Acoustic Medicine Combined with A Diclofenac Ultrasound Coupling Patch for the Rapid Symptomatic Relief of Knee Osteoarthritis: Multi-Site Clinical Efficacy Study	2020	Non RT	USA	32	53.6 (8.5)	32.8 (8.8)	62	43.7
29	Khan T.	Do Total Knee Arthroplasty Patients Have a Higher Activity Level Compared to Patients With Osteoarthritis?	2016	Retrospective cohort	USA	395	64.0 (9.1)	29.4 (4.8)	70.4	50.9
30	Fawole H.	Temporal associations between physical activity, mental activity and fatigue dimensions in knee osteoarthritis: an exploratory intensive longitudinal study	2020	Observational	UK	23	64.9 (6.9)	32.8 (5.8)	Not reported	60.8
31	Robbins S.	Quantity and Quality of Physical Activity Are Influenced by Outdoor Temperature in People with Knee Osteoarthritis	2013	Cross-sectional	Canada	38	54.0 (7.0)	30.4 (4.2)	Not reported	23.3
32	Martire L.	COMT and OPRM1 genotype associations with daily knee pain variability and activity induced pain	2016	Secondary of observational	USA	120	65.9 (9.9)	Not reported	88	49
33	Dessery Y.	Modulation of Physical Activity to Optimize Pain Sensation following an Intra-Articular Corticosteroid Injection in Patients with Knee Osteoarthritis	2014	Non RT	Canada	14	62.5 (8.6)	28.8 (4.3)	Not reported	50
34	Parkes M.	Change in pain and its relation to change in activity in osteoarthritis	2020	Secondary of RCT	UK	61	64.5 (8.8)	28.3 (3.4)	Not reported	38
35	Bartholdy C.	Effectiveness of text messages for decreasing inactive behaviour in patients with knee osteoarthritis: a pilot randomised controlled study	2019	Pilot RCT	Denmark	38	66.0 (8.5)	28.1 (4.3)	Not reported	76.3
36	Mardini M.	The Temporal Relationship Between Ecological Pain and Life-Space Mobility in Older Adults With Knee Osteoarthritis: A Smartwatch-Based Demonstration Study	2021	Observational	USA	19	73.1 (4.8)	28.2 (4.0)	79	68
37	Chang A.	Association between Pre-intervention Physical Activity Level and Treatment Response to Exercise Therapy in Persons with Knee Osteoarthritis—An Exploratory Study	2019	Secondary of RT	USA	42	60.5 (15.0)	30.1 (11.1)	Not reported	71.4
38	Nelligan R.	Exploring Attitudes and Experiences of People With Knee Osteoarthritis Toward a Self-Directed eHealth Intervention to Support Exercise: Qualitative Study	2020	Qualitative	Australia	16	63.0 (?)	Not reported	Not reported	50
39	Daugaard R.	Are patients with knee osteoarthritis and patients with knee joint replacement as physically active as healthy persons?	2018	Cross-sectional	Germany	54	62 (8.6)	27.4 (4.9)	Not reported	54
40	Chmelo E.	Physical Activity and Physical Function in Older Adults With Knee Osteoarthritis	2013	Secondary of RCT	USA	160	66 (6.0)	33.5 (3.8)	82	69
41	Farr J.	Physical Activity Levels in Patients With Early Knee Osteoarthritis Measured by Accelerometry	2008	Secondary of RCT	USA	255	54.6 (7.1)	27.8 (4.3)	69	76.8
42	Maly M.	Cumulative knee adductor load distinguishes between healthy and osteoarthritic knees–A proof of principle study	2013	Cross-sectional	Canada	31	53.2 (6.1)	30.6 (4.3)	Not reported	Not reported
43	Fary R.	Effectiveness of pulsed electrical stimulation in the management of osteoarthritis of the knee: Three case reports	2009	Case	Australia	3	68.3 (?)	Not reported	Not reported	66.6
44	Bartholdy C.	Association Between Weight Loss and Spontaneous Changes in Physical Inactivity in Overweight/Obese Individuals With Knee Osteoarthritis: An Eight-Week Prospective Cohort Study	2020	Prospective cohort	Denmark	124	59.0 (10.3)	36.6 (5.8)	Not reported	62.9
45	Howe T.	Quadriceps activity and physical activity profiles over long durations in patients with osteoarthritis of the knee and controls	2009	Case-control	UK	29	63.2 (9.8)	28 (4.7)	Not reported	58.6
46	Focht B.	Group-mediated Physical Activity Promotion and Mobility in Sedentary Patients with Knee Osteoarthritis: Results from the IMPACT-Pilot Trial	2014	Pilot RCT	USA	80	63.5 (6.9)	32.7 (7.1)	60	83
47	Clermont C.	Accelerometer-based determination of gait variability in older adults with knee osteoarthritis	2016	Not reported	Canada	15	64.6 (6.7)	30.6 (4.0)	Not reported	53.3
48	Mundermann A.	Change in Serum COMP Concentration Due to Ambulatory Load Is Not Related to Knee OA Status	2009	Not reported	USA	42	60.7 (8.6)	27.0 (3.8)	Not reported	52.4
49	Robbins S.	Association of Pain With Frequency and Magnitude of Knee Loading in Knee Osteoarthritis	2011	Cross-sectional	Canada	38	54.0 (7.0)	30.4 (4.2)	Not reported	26.3
50	Alasfour M.	The effect of innovative smartphone application on adherence to a home-based exercise programs for female older adults with knee osteoarthritis in Saudi Arabia: a randomized controlled trial	2020	RCT	Saudi Arabia	40	54.4 (4.3)	Not reported	Not reported	100
51	Sultan A.	Utilization and outcomes of neuromuscular electric stimulation in patients with knee osteoarthritis: a retrospective analysis	2019	Retrospective cohort	USA	31	63.0 (?)	Not reported	Not reported	Not reported
52	Bagnato G.	Pulsed electromagnetic fields in knee osteoarthritis: a double blind, placebo-controlled, randomized clinical trial	2016	RCT	Italy	60	67.7 (10.9)	27.4 (4.3)	Not reported	76.6
53	Bartholdy C.	Changes in physical inactivity during supervised educational and exercise therapy in patients with knee osteoarthritis: A prospective cohort study	2020	Prospective cohort	Denmark	32	66 (8.1)	28.9 (4.1)	Not reported	75
54	Burrows N.	The Relationship Between Daily Physical Activity and Pain in Individuals with Knee Osteoarthritis	2020	Cross-sectional	Australia	31	71.1 (10.2)	26.9 (3.6)	Not reported	Not reported
55	Fawole H.	Is the association between physical activity and fatigue mediated by physical function or depressive symptoms in symptomatic knee osteoarthritis? The Multicenter Osteoarthritis Study	2021	Retrospective cohort	USA	484	67.3 (7.9)	31.8 (6.3)	86	60
56	Parmelee P.	Racial/Ethnic Differences in Sleep Quality Among Older Adults with Osteoarthritis	2017	Not reported	USA	224	63.7 (8.8)	33.9 (8.0)	57.1	78.1
57	Michishita R.	The possible influence of osteoarthritis of the knee on the accumulation of coronary risk factors in postmenopausal obese women	2008	Cross-sectional	Japan	37	60.1 (6.7)	28.2 (3.7)	Not reported	100
58	Beukehorst A.	Engagement and Participant Experiences With Consumer Smartwatches for Health Research: Longitudinal, Observational Feasibility Study	2020	Prospective cohort	UK	26	64 (?)	Not reported	Not reported	50
59	Skrepnik N.	Assessing the Impact of a Novel Smartphone Application Compared With Standard Follow-Up on Mobility of Patients With Knee Osteoarthritis Following Treatment With Hylan G-F 20: A Randomized Controlled Trial	2017	RCT	USA	211	62.6 (9.4)	29.3 (3.7)	87.7	50.2
60	Garver M.	Weight Status and Differences in Mobility Performance, Pain Symptoms, and Physical Activity in Older, Knee Osteoarthritis Patients	2014	Secondary of pilot RCT	USA	79	63.6 (6.8)	32.7 (7.1)	68.4	83.5
61	Kearey P.	Improvement in condition-specific and generic quality of life outcomes in patients with knee osteoarthritis following single-injection Synvisc: results from the LOBRAS study	2016	Non RT	Australia	131	60.4 (11.1)	30.6 (18.8)	Not reported	66.4
62	Li L.	A Community-Based Physical Activity Counselling Program for People With Knee Osteoarthritis: Feasibility and Preliminary Efficacy of the Track-OA Study	2017	Pilot RCT	Canada	34	55.5 (8.6)	27.2 (4.7)	Not reported	82
63	Li L.	Effects of a 12-Week Multifaceted Wearable-Based Program for People With Knee Osteoarthritis: Randomized Controlled Trial	2020	RCT	Canada	51	64.9 (8.5)	29.4 (7.7)	Not reported	76
64	McCarthy I.	Analysis of knee flexion characteristics and how they alter with the onset of knee osteoarthritis: a case control study	2013	Not reported	Israel	23	65.1 (7.7)	28.7 (3.7)	Not reported	60.8
65	Mecklenburg G.	Effects of a 12-Week Digital Care Program for Chronic Knee Pain on Pain, Mobility, and Surgery Risk: Randomized Controlled Trial	2018	RCT	USA	155	46.0 (12.0)	27.0 (5.0)	Not reported	37
66	Garland D.	A 3-month, randomized, double-blind, placebo-controlled study to evaluate the safety and efficacy of a highly optimized, capacitively coupled, pulsed electrical stimulator in patients with osteoarthritis of the knee	2007	RCT	USA	58	66.1 (10.9)	31.2 (range 20-44)	Not reported	65.5
67	Pipitone N.	Magnetic Pulse Treatment for Knee Osteoarthritis: A Randomised, Double-Blind, Placebo-Controlled Study	2009	RCT	UK	69	63.0 (range 44-84)	Not reported	Not reported	27.5
68	Palmer S.	Transcutaneous Electrical Nerve Stimulation as an Adjunct to Education and Exercise for Knee Osteoarthritis: A Randomized Controlled Trial	2014	RCT	UK	224	61.4 (10.5)	29.6 (8.4)	Not reported	62.9

## Sheet: RQ1
Study ID	First author	Wearable type	Duration (weeks)	Location
1	Gilbert A.	Accelerometer	1	Hip
2	Uritani D.	Accelerometer	1	Mid-Thigh
3	Draper D.	Ultrasound	6	Knee
4	Di Maio S.	Accelerometer	1	Not reported
5	Vårbakken K.	Accelerometer	1	Mid-Thigh
6	Allen K.	Accelerometer	1	Pelvis
7	Lee J.	Accelerometer	1	Pelvis
8	Maly M.	Accelerometer	1	Pelvis
9	White D.	Accelerometer	1	Not reported
10	Tomkins-Lane C.	Accelerometer	1	Not reported
11	Zhaoyang R.	Accelerometer	3	Hip
11	Zhaoyang R.	Tablet	3	Hand-held
12	Thoma L.	Accelerometer	1	Hip
13	Zhaoyang R.	Accelerometer	1	Hip
13	Zhaoyang R.	Tablet	3	Hand-held
14	Fary R.	PES	26	Knee
14	Fary R.	Accelerometer	1	Not reported
15	Song J.	Accelerometer	1	Hip
16	Vincent K.	Accelerometer	1	Not reported
17	Sliepen M.	Accelerometer	1	Mid-Thigh
18	Zhaoyang R.	Accelerometer	3	Hip
18	Zhaoyang R.	Tablet	3	Hand-held
19	Jeong J.	Smartwatch	1	Wrist
20	Collins J.	Accelerometer	4	Wrist
20	Collins J.	Accelerometer	4	Hip
21	Shao-Hsien L.	Accelerometer	1	Not reported
22	Clynes M.	Accelerometer	1	Hip
23	Lo G.	Accelerometer	1	Pelvis
24	Martire L.	Accelerometer	3	Hip
24	Martire L.	Tablet	3	Hand-held
25	Lee J.	Accelerometer	1	Pelvis
26	Semanik P.	Accelerometer	1	Pelvis
27	Song J.	Accelerometer	1	Pelvis
28	Madzia A.	Ultrasound	1	Knee
29	Khan T.	Accelerometer	1	Not reported
30	Fawole H.	Accelerometer	1	Mid-Thigh
31	Robbins S.	Accelerometer	1	Pelvis
32	Martire L.	Accelerometer	3	Hip
32	Martire L.	Tablet	3	Hand-held
33	Dessery Y.	Activity tracker	8	Pelvis
34	Parkes M.	Accelerometer	1	Mid-Thigh
35	Bartholdy C.	Accelerometer	1	Mid-Thigh
35	Bartholdy C.	Smartphone	6	Hand-held
36	Mardini M.	Smartwatch	2	Wrist
37	Chang A.	Accelerometer	1	Pelvis
38	Nelligan R.	Smartphone	24	Hand-held
39	Daugaard R.	Accelerometer	1	Mid-Thigh
40	Chmelo E.	Accelerometer	1	Pelvis
41	Farr J.	Accelerometer	1	Pelvis
42	Maly M.	Accelerometer	1	Pelvis
43	Fary R.	PES	16	Knee
44	Bartholdy C.	Accelerometer	9	Mid-Thigh
45	Howe T.	Accelerometer	1	Mid-Thigh
45	Howe T.	EMG	1	Pelvis
46	Focht B.	Accelerometer	1	Hip
47	Clermont C.	Accelerometer	<1	Pelvis
48	Mundermann A.	Accelerometer	<1	Ankle
49	Robbins S.	Accelerometer	1	Hip
50	Alasfour M.	Smartphone	6	Hand-held
51	Sultan A.	NMES	12	Mid-Thigh
52	Bagnato G.	PEMF	4	Knee
53	Bartholdy C.	Accelerometer	8	Mid-Thigh
54	Burrows N.	Accelerometer	1	Hip
55	Fawole H.	Accelerometer	1	Ankle
56	Parmelee P.	Accelerometer	1	Wrist
57	Michishita R.	Accelerometer	1	Pelvis
58	Beukehorst A.	Smartwatch	13	Wrist
59	Skrepnik N.	Activity tracker	13	Wrist
59	Skrepnik N.	Smartphone	13	Hand-held
60	Garver M.	Accelerometer	1	Not reported
61	Kearey P.	Smartphone	52	Hand-held
62	Li L.	Smartwatch	8	Wrist
62	Li L.	Accelerometer	1	Upper arm
63	Li L.	Smartwatch	39	Wrist
63	Li L.	Accelerometer	1	Upper arm
64	McCarthy I.	IMU	<1	Multisegment
65	Mecklenburg G.	Tablet	12	Hand-held
65	Mecklenburg G.	Bluetooth sensors	12	Multisegment
66	Garland D.	PES	12	Multisegment
67	Pipitone N.	PEMF	6	Knee
68	Palmer S.	TENS	6	Knee

## Sheet: RQ2_Applications
Study ID	First author	Wearable type	Aim of wearable	Data type
1	Gilbert A.	Accelerometer	Outcome assessment	Physical activity
2	Uritani D.	Accelerometer	Outcome assessment	Physical activity
3	Draper D.	Ultrasound	Treatment	Not applicable
4	Di Maio S.	Accelerometer	Outcome assessment	Physical activity
5	Vårbakken K.	Accelerometer	Outcome assessment	Physical activity
6	Allen K.	Accelerometer	Outcome assessment	Physical activity
7	Lee J.	Accelerometer	Outcome assessment	Physical activity
8	Maly M.	Accelerometer	Outcome assessment	Physical activity
9	White D.	Accelerometer	Outcome assessment	Physical activity
10	Tomkins-Lane C.	Accelerometer	Outcome assessment	Physical activity
11	Zhaoyang R.	Accelerometer	Outcome assessment	Physical activity
11	Zhaoyang R.	Tablet	Outcome assessment	Self-reported
11	Zhaoyang R.	Tablet	Information sharing	Compliance
12	Thoma L.	Accelerometer	Outcome assessment	Physical activity
13	Zhaoyang R.	Accelerometer	Outcome assessment	Physical activity
13	Zhaoyang R.	Tablet	Outcome assessment	Self-reported
13	Zhaoyang R.	Tablet	Information sharing	Compliance
14	Fary R.	PES	Treatment	Not applicable
14	Fary R.	Accelerometer	Outcome assessment	Physical activity
15	Song J.	Accelerometer	Outcome assessment	Physical activity
16	Vincent K.	Accelerometer	Outcome assessment	Physical activity
17	Sliepen M.	Accelerometer	Outcome assessment	Physical activity
18	Zhaoyang R.	Accelerometer	Outcome assessment	Physical activity
18	Zhaoyang R.	Tablet	Outcome assessment	Self-reported
18	Zhaoyang R.	Tablet	Information sharing	Compliance
19	Jeong J.	Smartwatch	Outcome assessment	Physical activity
20	Collins J.	Accelerometer	Outcome assessment	Physical activity
21	Shao-Hsien L.	Accelerometer	Outcome assessment	Physical activity
22	Clynes M.	Accelerometer	Outcome assessment	Physical activity
23	Lo G.	Accelerometer	Outcome assessment	Physical activity
24	Martire L.	Accelerometer	Outcome assessment	Physical activity
24	Martire L.	Tablet	Outcome assessment	Self-reported
24	Martire L.	Tablet	Information sharing	Compliance
25	Lee J.	Accelerometer	Outcome assessment	Physical activity
26	Semanik P.	Accelerometer	Outcome assessment	Physical activity
27	Song J.	Accelerometer	Outcome assessment	Physical activity
28	Madzia A.	Ultrasound	Treatment	Not applicable
29	Khan T.	Accelerometer	Outcome assessment	Physical activity
30	Fawole H.	Accelerometer	Outcome assessment	Physical activity
31	Robbins S.	Accelerometer	Outcome assessment	Physical activity
32	Martire L.	Accelerometer	Outcome assessment	Physical activity
32	Martire L.	Tablet	Outcome assessment	Self-reported
32	Martire L.	Tablet	Information sharing	Compliance
33	Dessery Y.	Activity tracker	Outcome assessment	Physical activity
34	Parkes M.	Accelerometer	Outcome assessment	Physical activity
35	Bartholdy C.	Accelerometer	Outcome assessment	Physical activity
35	Bartholdy C.	Smartphone	Information sharing	Education
36	Mardini M.	Smartwatch	Outcome assessment	GPS
36	Mardini M.	Smartwatch	Outcome assessment	Self-reported
37	Chang A.	Accelerometer	Outcome assessment	Physical activity
38	Nelligan R.	Smartphone	Information sharing	Education
38	Nelligan R.	Smartphone	Information sharing	Compliance
39	Daugaard R.	Accelerometer	Outcome assessment	Physical activity
40	Chmelo E.	Accelerometer	Outcome assessment	Physical activity
41	Farr J.	Accelerometer	Outcome assessment	Physical activity
42	Maly M.	Accelerometer	Outcome assessment	Physical activity
43	Fary R.	PES	Treatment	Not applicable
44	Bartholdy C.	Accelerometer	Outcome assessment	Physical activity
45	Howe T.	Accelerometer	Outcome assessment	Physical activity
45	Howe T.	EMG	Outcome assessment	Biomechanics
46	Focht B.	Accelerometer	Outcome assessment	Physical activity
47	Clermont C.	Accelerometer	Outcome assessment	Biomechanics
48	Mundermann A.	Accelerometer	Outcome assessment	Biomechanics
49	Robbins S.	Accelerometer	Outcome assessment	Physical activity
50	Alasfour M.	Smartphone	Information sharing	Education
50	Alasfour M.	Smartphone	Information sharing	Compliance
51	Sultan A.	NMES	Treatment	Not applicable
52	Bagnato G.	PEMF	Treatment	Not applicable
53	Bartholdy C.	Accelerometer	Outcome assessment	Physical activity
54	Burrows N.	Accelerometer	Outcome assessment	Physical activity
55	Fawole H.	Accelerometer	Outcome assessment	Physical activity
56	Parmelee P.	Accelerometer	Outcome assessment	Sleep quality
57	Michishita R.	Accelerometer	Outcome assessment	Physical activity
58	Beukehorst A.	Smartwatch	Outcome assessment	Self-reported
58	Beukehorst A.	Smartwatch	Outcome assessment	Physical activity
59	Skrepnik N.	Activity tracker	Outcome assessment	Physical activity
59	Skrepnik N.	Activity tracker	Outcome assessment	Sleep quality
59	Skrepnik N.	Smartphone	Outcome assessment	Self-reported
59	Skrepnik N.	Smartphone	Information sharing	Education
60	Garver M.	Accelerometer	Outcome assessment	Physical activity
61	Kearey P.	Smartphone	Outcome assessment	Self-reported
61	Kearey P.	Smartphone	Information sharing	Compliance
62	Li L.	Smartwatch	Treatment	Not applicable
62	Li L.	Accelerometer	Outcome assessment	Physical activity
63	Li L.	Smartwatch	Treatment	Not applicable
63	Li L.	Accelerometer	Outcome assessment	Physical activity
64	McCarthy I.	IMU	Outcome assessment	Biomechanics
65	Mecklenburg G.	Tablet	Information sharing	Education
65	Mecklenburg G.	Tablet	Information sharing	Compliance
65	Mecklenburg G.	Bluetooth sensors	Information sharing	Biomechanics
66	Garland D.	PES	Treatment	Not applicable
67	Pipitone N.	PEMF	Treatment	Not applicable
68	Palmer S.	TENS	Treatment	Not applicable

## Sheet: RQ2_Metrics
Study ID	First author	Wearable type	Aim of wearable	Data type	Metrics
1	Gilbert A.	Accelerometer	Outcome assessment	Physical activity	any intensity PA (min/day)
1	Gilbert A.	Accelerometer	Outcome assessment	Physical activity	MV PA (min/day)
2	Uritani D.	Accelerometer	Outcome assessment	Physical activity	steps (n/day)
3	Draper D.	Ultrasound	Treatment	Not applicable	NA
4	Di Maio S.	Accelerometer	Outcome assessment	Physical activity	MV PA (min/day)
4	Di Maio S.	Accelerometer	Outcome assessment	Physical activity	steps (n/day)
5	Vårbakken K.	Accelerometer	Outcome assessment	Physical activity	M PA (min/day)
5	Vårbakken K.	Accelerometer	Outcome assessment	Physical activity	L PA (min/day)
5	Vårbakken K.	Accelerometer	Outcome assessment	Physical activity	sed PA (min/day)
6	Allen K.	Accelerometer	Outcome assessment	Physical activity	steps (n/day)
6	Allen K.	Accelerometer	Outcome assessment	Physical activity	M PA (min/day)
6	Allen K.	Accelerometer	Outcome assessment	Physical activity	L PA (min/day)
6	Allen K.	Accelerometer	Outcome assessment	Physical activity	any intensity PA (min/day)
6	Allen K.	Accelerometer	Outcome assessment	Physical activity	energy expenditure (kCal/day)
7	Lee J.	Accelerometer	Outcome assessment	Physical activity	MV PA (min/day)
7	Lee J.	Accelerometer	Outcome assessment	Physical activity	sed PA (min/day)
8	Maly M.	Accelerometer	Outcome assessment	Physical activity	steps (n/day)
9	White D.	Accelerometer	Outcome assessment	Compliance	wear time (min/day)
9	White D.	Accelerometer	Outcome assessment	Physical activity	sed PA (min/day)
9	White D.	Accelerometer	Outcome assessment	Physical activity	L PA (min/day)
9	White D.	Accelerometer	Outcome assessment	Physical activity	MV PA (min/day)
10	Tomkins-Lane C.	Accelerometer	Outcome assessment	Physical activity	sed PA (min/day)
10	Tomkins-Lane C.	Accelerometer	Outcome assessment	Physical activity	L PA (min/day)
10	Tomkins-Lane C.	Accelerometer	Outcome assessment	Physical activity	MV PA (min/day)
11	Zhaoyang R.	Accelerometer	Outcome assessment	Physical activity	steps (n/day)
11	Zhaoyang R.	Accelerometer	Outcome assessment	Physical activity	MV PA (min/day)
11	Zhaoyang R.	Accelerometer	Outcome assessment	Physical activity	sed PA (min/day)
11	Zhaoyang R.	Tablet	Outcome assessment	Self-reported	pain catastrophizing (rating scale)
11	Zhaoyang R.	Tablet	Outcome assessment	Self-reported	negative affect (rating scale)
11	Zhaoyang R.	Tablet	Outcome assessment	Self-reported	pain intensity (rating scale)
11	Zhaoyang R.	Tablet	Information sharing	Compliance	reminder to use acc
12	Thoma L.	Accelerometer	Outcome assessment	Compliance	wear time (min/day)
12	Thoma L.	Accelerometer	Outcome assessment	Physical activity	MV PA (min/day)
13	Zhaoyang R.	Accelerometer	Outcome assessment	Compliance	wear time (min/day)
13	Zhaoyang R.	Accelerometer	Outcome assessment	Physical activity	steps (n/day)
13	Zhaoyang R.	Accelerometer	Outcome assessment	Physical activity	MV PA (min/day)
13	Zhaoyang R.	Tablet	Outcome assessment	Self-reported	self-efficacy for physical activity (scale 0-10)
13	Zhaoyang R.	Tablet	Outcome assessment	Self-reported	positive affect (scale 0-7)
13	Zhaoyang R.	Tablet	Outcome assessment	Self-reported	pain intensity (rating scale)
13	Zhaoyang R.	Tablet	Outcome assessment	Self-reported	activity-related spouse support and control (scale 0-3)
13	Zhaoyang R.	Tablet	Outcome assessment	Self-reported	negative affect (rating scale)
13	Zhaoyang R.	Tablet	Information sharing	Compliance	reminder to use acc
14	Fary R.	PES	Treatment	Not applicable	NA
14	Fary R.	Accelerometer	Outcome assessment	Compliance	wear time (min/day)
14	Fary R.	Accelerometer	Outcome assessment	Physical activity	activity count (n/day)
14	Fary R.	Accelerometer	Outcome assessment	Physical activity	M PA (min/day)
14	Fary R.	Accelerometer	Outcome assessment	Physical activity	L PA (min/day)
14	Fary R.	Accelerometer	Outcome assessment	Physical activity	sed PA (min/day)
14	Fary R.	Accelerometer	Outcome assessment	Physical activity	V PA (min/day)
15	Song J.	Accelerometer	Outcome assessment	Physical activity	MV PA (min/day)
16	Vincent K.	Accelerometer	Outcome assessment	Physical activity	steps (n/day)
16	Vincent K.	Accelerometer	Outcome assessment	Physical activity	high-intensity walking (min/day)
16	Vincent K.	Accelerometer	Outcome assessment	Physical activity	moderate-intensity walking (min/day)
16	Vincent K.	Accelerometer	Outcome assessment	Physical activity	low-intensity walking (min/day)
16	Vincent K.	Accelerometer	Outcome assessment	Physical activity	sed PA (min/day)
17	Sliepen M.	Accelerometer	Outcome assessment	Physical activity	level steps (total n)
17	Sliepen M.	Accelerometer	Outcome assessment	Physical activity	ascending steps (total n)
17	Sliepen M.	Accelerometer	Outcome assessment	Physical activity	descending steps (total n)
17	Sliepen M.	Accelerometer	Outcome assessment	Physical activity	bicycling crank revolutions (total n)
17	Sliepen M.	Accelerometer	Outcome assessment	Physical activity	walking bouts of 0–5 s (total n)
17	Sliepen M.	Accelerometer	Outcome assessment	Physical activity	walking bouts of 5–10 s (total n)
17	Sliepen M.	Accelerometer	Outcome assessment	Physical activity	walking bouts of 300–600 s (total n)
17	Sliepen M.	Accelerometer	Outcome assessment	Physical activity	walking bouts of > 600 s (total n)
17	Sliepen M.	Accelerometer	Outcome assessment	Physical activity	sedentary bouts of 0–10 s (total n)
17	Sliepen M.	Accelerometer	Outcome assessment	Physical activity	sedentary bouts of 10–60 s (total n)
17	Sliepen M.	Accelerometer	Outcome assessment	Physical activity	sedentary bouts of 1200–1800 s (total n)
17	Sliepen M.	Accelerometer	Outcome assessment	Physical activity	sedentary bouts of > 1800 s (total n)
17	Sliepen M.	Accelerometer	Outcome assessment	Biomechanics	walking cadence (steps/min)
17	Sliepen M.	Accelerometer	Outcome assessment	Physical activity	walking (min/day)
17	Sliepen M.	Accelerometer	Outcome assessment	Physical activity	bicycling (min/day)
17	Sliepen M.	Accelerometer	Outcome assessment	Physical activity	sitting (min/day)
17	Sliepen M.	Accelerometer	Outcome assessment	Physical activity	standing (min/day)
18	Zhaoyang R.	Accelerometer	Outcome assessment	Physical activity	sed PA (min/day)
18	Zhaoyang R.	Accelerometer	Outcome assessment	Physical activity	MV PA (min/day)
18	Zhaoyang R.	Tablet	Outcome assessment	Self-reported	positive affect (scale 0-7)
18	Zhaoyang R.	Tablet	Outcome assessment	Self-reported	negative affect (rating scale)
18	Zhaoyang R.	Tablet	Information sharing	Compliance	reminder to use acc
19	Jeong J.	Smartwatch	Outcome assessment	Physical activity	steps (n/day)
19	Jeong J.	Smartwatch	Outcome assessment	Physical activity	walking distance (km/day)
19	Jeong J.	Smartwatch	Outcome assessment	Physical activity	energy expenditure (kcal/day)
19	Jeong J.	Smartwatch	Outcome assessment	Sleep quality	sleep duration (min/day)
20	Collins J.	Accelerometer	Outcome assessment	Physical activity	steps (n/day)
20	Collins J.	Accelerometer	Outcome assessment	Physical activity	sed PA (min/day)
20	Collins J.	Accelerometer	Outcome assessment	Physical activity	L PA (min/day)
20	Collins J.	Accelerometer	Outcome assessment	Physical activity	MV PA (min/day)
20	Collins J.	Accelerometer	Outcome assessment	Compliance	wear time (min/day)
21	Shao-Hsien L.	Accelerometer	Outcome assessment	Physical activity	MV PA (min/day)
21	Shao-Hsien L.	Accelerometer	Outcome assessment	Physical activity	L PA (min/day)
22	Clynes M.	Accelerometer	Outcome assessment	Physical activity	activity count (n/day)
23	Lo G.	Accelerometer	Outcome assessment	Physical activity	steps (n/day)
23	Lo G.	Accelerometer	Outcome assessment	Physical activity	activity count (n/day)
24	Martire L.	Accelerometer	Outcome assessment	Physical activity	M PA (min/day)
24	Martire L.	Accelerometer	Outcome assessment	Physical activity	steps (n/day)
24	Martire L.	Tablet	Outcome assessment	Self-reported	activity-related autonomy support (scale 0-3)
24	Martire L.	Tablet	Outcome assessment	Self-reported	activity-related persuasion (scale 0-3)
24	Martire L.	Tablet	Outcome assessment	Self-reported	activity-related pressure (scale 0-3)
24	Martire L.	Tablet	Outcome assessment	Self-reported	pain intensity (rating scale)
24	Martire L.	Tablet	Outcome assessment	Self-reported	marital tension (scale 0-3)
24	Martire L.	Tablet	Outcome assessment	Self-reported	marital enjoyment (scale 0-3)
24	Martire L.	Tablet	Information sharing	Compliance	reminder to use acc
25	Lee J.	Accelerometer	Outcome assessment	Physical activity	MV PA (min/day)
26	Semanik P.	Accelerometer	Outcome assessment	Physical activity	activity count (n/day)
26	Semanik P.	Accelerometer	Outcome assessment	Physical activity	L PA (min/day)
26	Semanik P.	Accelerometer	Outcome assessment	Physical activity	MV PA (min/day)
26	Semanik P.	Accelerometer	Outcome assessment	Physical activity	MV PA (min/day)
27	Song J.	Accelerometer	Outcome assessment	Physical activity	activity count (n/day)
27	Song J.	Accelerometer	Outcome assessment	Physical activity	any intensity PA (min/day)
27	Song J.	Accelerometer	Outcome assessment	Physical activity	MV PA (min/day)
28	Madzia A.	Ultrasound	Treatment	Not applicable	NA
29	Khan T.	Accelerometer	Outcome assessment	Physical activity	activity count (n/day)
29	Khan T.	Accelerometer	Outcome assessment	Physical activity	L PA (min/day)
29	Khan T.	Accelerometer	Outcome assessment	Physical activity	M PA (min/day)
29	Khan T.	Accelerometer	Outcome assessment	Physical activity	MV PA (min/day)
29	Khan T.	Accelerometer	Outcome assessment	Physical activity	V PA (min/day)
29	Khan T.	Accelerometer	Outcome assessment	Physical activity	V PA (min/day)
30	Fawole H.	Accelerometer	Outcome assessment	Physical activity	steps (n/day)
30	Fawole H.	Accelerometer	Outcome assessment	Physical activity	standing (min/day)
30	Fawole H.	Accelerometer	Outcome assessment	Physical activity	L PA (min/day)
30	Fawole H.	Accelerometer	Outcome assessment	Physical activity	MV PA (min/day)
31	Robbins S.	Accelerometer	Outcome assessment	Physical activity	activity count (n/day)
31	Robbins S.	Accelerometer	Outcome assessment	Physical activity	MV PA (min/day)
32	Martire L.	Accelerometer	Outcome assessment	Physical activity	steps (n/day)
32	Martire L.	Accelerometer	Outcome assessment	Physical activity	M PA (min/day)
32	Martire L.	Tablet	Outcome assessment	Self-reported	pain intensity (rating scale)
32	Martire L.	Tablet	Information sharing	Compliance	reminder to use acc
33	Dessery Y.	Activity tracker	Outcome assessment	Physical activity	distance (km/day)
33	Dessery Y.	Activity tracker	Outcome assessment	Physical activity	L PA (min/day)
33	Dessery Y.	Activity tracker	Outcome assessment	Physical activity	M PA (min/day)
33	Dessery Y.	Activity tracker	Outcome assessment	Physical activity	V PA (min/day)
33	Dessery Y.	Activity tracker	Outcome assessment	Biomechanics	walking cadence (steps/min)
34	Parkes M.	Accelerometer	Outcome assessment	Compliance	wear time (min/day)
34	Parkes M.	Accelerometer	Outcome assessment	Physical activity	steps (n/day)
34	Parkes M.	Accelerometer	Outcome assessment	Physical activity	sed PA (min/day)
34	Parkes M.	Accelerometer	Outcome assessment	Physical activity	standing (min/day)
34	Parkes M.	Accelerometer	Outcome assessment	Physical activity	walking (min/day)
34	Parkes M.	Accelerometer	Outcome assessment	Physical activity	upright (min/day)
34	Parkes M.	Accelerometer	Outcome assessment	Physical activity	energy expenditure (kcal/day)
34	Parkes M.	Accelerometer	Outcome assessment	Physical activity	‘rapid’ steps (total n)
34	Parkes M.	Accelerometer	Outcome assessment	Physical activity	‘brisk’ steps (total n)
35	Bartholdy C.	Accelerometer	Outcome assessment	Physical activity	any intensity PA (min/day)
35	Bartholdy C.	Accelerometer	Outcome assessment	Physical activity	sed PA (min/day)
35	Bartholdy C.	Accelerometer	Outcome assessment	Physical activity	standing (min/day)
35	Bartholdy C.	Smartphone	Information sharing	Education	importance of performing daily PA
36	Mardini M.	Smartwatch	Outcome assessment	GPS	excursion size (km)
36	Mardini M.	Smartwatch	Outcome assessment	GPS	excursion span (km)
36	Mardini M.	Smartwatch	Outcome assessment	GPS	excursion total distance (km)
36	Mardini M.	Smartwatch	Outcome assessment	GPS	ellipse area (km2)
36	Mardini M.	Smartwatch	Outcome assessment	GPS	ellipse minor axis (km)
36	Mardini M.	Smartwatch	Outcome assessment	GPS	ellipse major axis (km)
36	Mardini M.	Smartwatch	Outcome assessment	GPS	frequency of trips (n/day)
36	Mardini M.	Smartwatch	Outcome assessment	Self-reported	pain intensity (rating scale)
37	Chang A.	Accelerometer	Outcome assessment	Physical activity	any intensity PA (min/day)
37	Chang A.	Accelerometer	Outcome assessment	Physical activity	MV PA (min/day)
37	Chang A.	Accelerometer	Outcome assessment	Physical activity	L PA (min/day)
38	Nelligan R.	Smartphone	Information sharing	Education	importance of performing daily PA
38	Nelligan R.	Smartphone	Information sharing	Compliance	reminder to do exercise
39	Daugaard R.	Accelerometer	Outcome assessment	Physical activity	steps (n/day)
39	Daugaard R.	Accelerometer	Outcome assessment	Physical activity	short walking bouts (n/day)
39	Daugaard R.	Accelerometer	Outcome assessment	Physical activity	transfers from sitting to standing (n/day)
40	Chmelo E.	Accelerometer	Outcome assessment	Physical activity	steps (n/day)
40	Chmelo E.	Accelerometer	Outcome assessment	Physical activity	L PA (min/day)
40	Chmelo E.	Accelerometer	Outcome assessment	Physical activity	M PA (min/day)
40	Chmelo E.	Accelerometer	Outcome assessment	Physical activity	V PA (min/day)
40	Chmelo E.	Accelerometer	Outcome assessment	Physical activity	MV PA (min/day)
41	Farr J.	Accelerometer	Outcome assessment	Physical activity	M PA (min/day)
41	Farr J.	Accelerometer	Outcome assessment	Physical activity	V PA (min/day)
41	Farr J.	Accelerometer	Outcome assessment	Physical activity	MV PA (min/day)
41	Farr J.	Accelerometer	Outcome assessment	Compliance	wear time (min/day)
42	Maly M.	Accelerometer	Outcome assessment	Physical activity	steps (n/day)
43	Fary R.	PES	Treatment	Not applicable	NA
44	Bartholdy C.	Accelerometer	Outcome assessment	Physical activity	sed PA (min/day)
44	Bartholdy C.	Accelerometer	Outcome assessment	Physical activity	any intensity PA (min/day)
44	Bartholdy C.	Accelerometer	Outcome assessment	Physical activity	standing (min/day)
45	Howe T.	Accelerometer	Outcome assessment	Physical activity	lying (min/day)
45	Howe T.	Accelerometer	Outcome assessment	Physical activity	standing (min/day)
45	Howe T.	Accelerometer	Outcome assessment	Physical activity	walking (min/day)
45	Howe T.	EMG	Outcome assessment	Biomechanics	VL /VM RMS
46	Focht B.	Accelerometer	Outcome assessment	Physical activity	any intensity PA (min/day)
46	Focht B.	Accelerometer	Outcome assessment	Physical activity	MV PA (min/day)
47	Clermont C.	Accelerometer	Outcome assessment	Biomechanics	stride time (ms)
47	Clermont C.	Accelerometer	Outcome assessment	Biomechanics	stride time fractal scalling index (alfa)
47	Clermont C.	Accelerometer	Outcome assessment	Biomechanics	step time (ms)
48	Mundermann A.	Accelerometer	Outcome assessment	Biomechanics	walking speed (m/s)
48	Mundermann A.	Accelerometer	Outcome assessment	Biomechanics	walking cadence (steps/min)
49	Robbins S.	Accelerometer	Outcome assessment	Physical activity	steps (n/day)
50	Alasfour M.	Smartphone	Information sharing	Education	exercise demonstartion
50	Alasfour M.	Smartphone	Information sharing	Compliance	reminder to do exercise
51	Sultan A.	NMES	Treatment	Not applicable	NA
52	Bagnato G.	PEMF	Treatment	Not applicable	NA
53	Bartholdy C.	Accelerometer	Outcome assessment	Physical activity	sed PA (min/day)
53	Bartholdy C.	Accelerometer	Outcome assessment	Physical activity	any intensity PA (min/day)
53	Bartholdy C.	Accelerometer	Outcome assessment	Physical activity	standing (min/day)
54	Burrows N.	Accelerometer	Outcome assessment	Physical activity	sed PA (min/day)
54	Burrows N.	Accelerometer	Outcome assessment	Physical activity	MV PA (min/day)
55	Fawole H.	Accelerometer	Outcome assessment	Physical activity	steps (n/day)
56	Parmelee P.	Accelerometer	Outcome assessment	Sleep quality	sleep duration (min/day)
56	Parmelee P.	Accelerometer	Outcome assessment	Sleep quality	wake after sleep onset (min/day)
56	Parmelee P.	Accelerometer	Outcome assessment	Sleep quality	awakenings over sleep period (n/day)
56	Parmelee P.	Accelerometer	Outcome assessment	Sleep quality	sleep efficiency 1
56	Parmelee P.	Accelerometer	Outcome assessment	Sleep quality	sleep fragmentation 2
57	Michishita R.	Accelerometer	Outcome assessment	Physical activity	basal metabolic rate/weight (kcal/kg)
57	Michishita R.	Accelerometer	Outcome assessment	Physical activity	steps (n/day)
57	Michishita R.	Accelerometer	Outcome assessment	Physical activity	energy expenditure (kcal/day)
58	Beukehorst A.	Smartwatch	Outcome assessment	Self-reported	pain intensity (rating scale)
58	Beukehorst A.	Smartwatch	Outcome assessment	Self-reported	KOOS (17 questions)
58	Beukehorst A.	Smartwatch	Outcome assessment	Self-reported	impact of pain on QoL (scale 0-3)
58	Beukehorst A.	Smartwatch	Outcome assessment	Physical activity	steps (n/day)
59	Skrepnik N.	Activity tracker	Outcome assessment	Physical activity	steps (n/day)
59	Skrepnik N.	Activity tracker	Outcome assessment	Physical activity	energy expenditure (kCal/day)
59	Skrepnik N.	Activity tracker	Outcome assessment	Sleep quality	sleep duration (min/day)
59	Skrepnik N.	Smartphone	Outcome assessment	Self-reported	pain intensity (rating scale)
59	Skrepnik N.	Smartphone	Outcome assessment	Self-reported	mood (rating scale)
59	Skrepnik N.	Smartphone	Information sharing	Education	importance of performing daily PA
60	Garver M.	Accelerometer	Outcome assessment	Physical activity	steps (n/day)
60	Garver M.	Accelerometer	Outcome assessment	Physical activity	exercise bouts >10 min duration (n/day)
60	Garver M.	Accelerometer	Outcome assessment	Physical activity	M PA (min/day)
61	Kearey P.	Smartphone	Outcome assessment	Self-reported	WOMAC
61	Kearey P.	Smartphone	Outcome assessment	Self-reported	Health-related QoL (SF-36)
61	Kearey P.	Smartphone	Information sharing	Compliance	reminder to self-report health data
62	Li L.	Smartwatch	Treatment	Not applicable	NA
62	Li L.	Accelerometer	Outcome assessment	Physical activity	MV PA (min/day)
62	Li L.	Accelerometer	Outcome assessment	Physical activity	sed PA (min/day)
63	Li L.	Smartwatch	Treatment	Not applicable	NA
63	Li L.	Accelerometer	Outcome assessment	Physical activity	steps (n/day)
63	Li L.	Accelerometer	Outcome assessment	Physical activity	MV PA (min/day)
63	Li L.	Accelerometer	Outcome assessment	Physical activity	sed PA (min/day)
64	McCarthy I.	IMU	Outcome assessment	Biomechanics	knee kinematics (degrees)
64	McCarthy I.	IMU	Outcome assessment	Biomechanics	stride time (ms)
65	Mecklenburg G.	Tablet	Information sharing	Education	exercise demonstartion
65	Mecklenburg G.	Tablet	Information sharing	Communication	in-app messages sent to therapist
65	Mecklenburg G.	Tablet	Information sharing	Education	importance of performing daily PA
65	Mecklenburg G.	Tablet	Information sharing	Communication	team posts and comments
65	Mecklenburg G.	Bluetooth sensors	Information sharing	Biomechanics	body spatio-temporal position
66	Garland D.	PES	Treatment	Not applicable	NA
67	Pipitone N.	PEMF	Treatment	Not applicable	NA
68	Palmer S.	TENS	Treatment	Not applicable	NA

## Sheet: RQ3
ID	First author	Facilitators	User experience	Instructions	Adherence	Adverse events	Price	Data analysis method	Validity	Reliability	Raw data	Code	Battery	Limitations	Public involvement	Data storage	Data transfer	Water resistance
1	Gilbert A.	Not reported	Not reported	Scripted	Not reported	Not reported	Not reported	Offline	Not reported	Not reported	No	No	Not reported	Not reported	Not reported	Not reported	Not reported	Not reported
2	Uritani D.	Not reported	Not reported	Scripted and verbal	Not reported	Not reported	Not reported	Not reported	Non-KOA	Non-KOA	Available on request	Available on request	Not reported	Not reported	Not reported	Not reported	Not reported	No
3	Draper D.	Ease of use	Not reported	Verbal	Not reported	Skin reaction	$4400/6 weeks	NA	NA	NA	NA	NA	Not reported	Not reported	Not reported	NA	NA	No
4	Di Maio S.	Not reported	Not reported	Not reported	Not reported	Not reported	Not reported	Producer software	Not reported	Not reported	No	No	Not reported	Not reported	Not reported	Not reported	Not reported	Not reported
5	Vårbakken K.	Not reported	Not reported	Not reported	Not reported	Not reported	Not reported	Producer software	Not reported	Non-KOA	Available on request	No	Not reported	Not reported	Not reported	Not reported	Not reported	Not reported
6	Allen K.	Connect to HCP	Not reported	Not reported	Reported	Not reported	Not reported	Offline	Not reported	Not reported	No	No	Not reported	Not reported	Not reported	Not reported	Not reported	Not reported
7	Lee J.	Not reported	Not reported	Scripted	Reported	Not reported	Not reported	Offline	KOA	Not reported	No	No	Not reported	Inability to capture all activities with the same accuracy (ACC)	Not reported	Not reported	Not reported	No
7	Lee J.													Inability to capture exact types of activities (ACC)
7	Lee J.													Inability to capture water activities (ACC)
8	Maly M.	Not reported	Not reported	Not reported	Not reported	Not reported	Not reported	Not reported	Not reported	Not reported	No	No	Not reported	Not reported	Not reported	Not reported	Not reported	No
9	White D.	Not reported	Not reported	Not reported	Not reported	Not reported	Not reported	Offline	Not reported	Non-KOA	Publicly available dataset	No	Not reported	Inability to capture exact types of activities (ACC)	Not reported	Not reported	Not reported	No
10	Tomkins-Lane C.	Not reported	Not reported	Not reported	Not reported	Not reported	Not reported	Offline	Not reported	Not reported	Publicly available dataset	No	Not reported	Not reported	Not reported	Not reported	Not reported	Not reported
11	Zhaoyang R.	Not reported	Not reported	Not reported	Not reported	Not reported	Not reported	Not reported	Not reported	Not reported	No	No	Not reported	Not reported	Not reported	Not reported	Not reported	Not reported
12	Thoma L.	Not reported	Not reported	Not reported	Not reported	Not reported	Not reported	Offline	Not reported	Not reported	Publicly available dataset	No	Not reported	Inability to capture water activities (ACC)	Not reported	Not reported	Not reported	Not reported
13	Zhaoyang R.	Not reported	Not reported	Not reported	Reported	Not reported	Not reported	Not reported	Not reported	Not reported	No	No	Not reported	Frequency of reminders to self-report health data (Tablet)	Not reported	Not reported	Not reported	Not reported
14	Fary R.	Not reported	Not reported	Scripted	Reported	Skin reaction	Not reported	Not reported	Not reported	Not reported	No	No	Not reported	Skin reactions (PES)	Not reported	Not reported	Not reported	Not reported
15	Song J.	Not reported	Not reported	Scripted	Not reported	Not reported	Not reported	Offline	Not reported	Not reported	Publicly available dataset	No	Not reported	Inability to capture all activities with the same accuracy (ACC)	Not reported	Not reported	Not reported	Not reported
15	Song J.													Inability to capture exact types of activities (ACC)
15	Song J.													Inability to capture water activities (ACC)
16	Vincent K.	Not reported	Not reported	Not reported	Not reported	Not reported	Not reported	Not reported	Not reported	Non-KOA	No	No	Not reported	Not reported	Not reported	Not reported	Not reported	Not reported
17	Sliepen M.	Not reported	Not reported	Not reported	Not reported	Not reported	Not reported	Offline	Non-KOA	Not reported	Available on request	No	Not reported	Inability to capture exact types of activities (ACC)	Not reported	Not reported	Not reported	Not reported
18	Zhaoyang R.	Not reported	Not reported	Not reported	Reported	Not reported	Not reported	Not reported	Not reported	Not reported	No	No	Not reported	Not reported	Not reported	Not reported	Not reported	Not reported
19	Jeong J.	Not reported	Not reported	Not reported	Not reported	Not reported	Not reported	Producer software	Non-KOA	Not reported	No	No	Not reported	Inability to capture all activities with the same accuracy (ACC)	Not reported	Not reported	Bluetooth	No
20	Collins J.	Consensus on data analysis	Reported	Scripted and verbal	Reported	Discomfort	Not reported	Offline	KOA	Not reported	No	No	Not reported	Inability to capture all activities with the same accuracy (ACC)	Not reported	Not reported	Bluetooth	Not reported
21	Shao-Hsien L.	Not reported	Not reported	Not reported	Not reported	Not reported	Not reported	Not reported	Not reported	Not reported	No	No	Not reported	Inability to capture exact types of activities (ACC)	Not reported	Not reported	Not reported	No
22	Clynes M.	Not reported	Not reported	Not reported	Not reported	Not reported	Not reported	Offline	Not reported	Not reported	No	No	Not reported	Not reported	Not reported	Not reported	Not reported	No
23	Lo G.	Cost	Not reported	Scripted and verbal	Not reported	Not reported	Not reported	Not reported	KOA	Not reported	Publicly available dataset	No	Not reported	Not reported	Not reported	Not reported	Not reported	No
24	Martire L.	Ease of use	Not reported	Not reported	Reported	Not reported	Not reported	Not reported	Not reported	Not reported	No	No	Not reported	Not reported	Not reported	Not reported	Not reported	Not reported
25	Lee J.	Not reported	Not reported	Scripted	Not reported	Not reported	Not reported	Offline	KOA	KOA	Publicly available dataset	No	Not reported	Inability to capture all activities with the same accuracy (ACC)	Not reported	Not reported	Not reported	No
25	Lee J.													Inability to capture exact types of activities (ACC)
26	Semanik P.	Not reported	Not reported	Not reported	Not reported	Not reported	Not reported	Not reported	KOA	KOA	No	No	Not reported	Data analysis methods not generalizable (ACC)	Not reported	Not reported	Not reported	No
26	Semanik P.													Inability to capture all activities with the same accuracy (ACC)
26	Semanik P.													Inability to capture water activities (ACC)
27	Song J.	Consensus on data analysis	Not reported	Scripted	Reported	Not reported	Not reported	Offline	KOA	KOA	No	No	Not reported	Inability to capture water activities (ACC)	Not reported	Not reported	Not reported	No
27	Song J.													Inability to capture all activities with the same accuracy (ACC)
28	Madzia A.	Not reported	Reported	Not reported	Not reported	No AEs	$6800	NA	NA	NA	No	NA	Not reported	Not reported	Not reported	NA	NA	No
29	Khan T.	Not reported	Not reported	Not reported	Not reported	Not reported	Not reported	Offline	Not reported	Not reported	Publicly available dataset	No	Not reported	Not reported	Not reported	Not reported	Not reported	No
30	Fawole H.	Not reported	Not reported	Not reported	Not reported	Not reported	Not reported	Producer software	KOA	Not reported	No	No	Not reported	Not reported	Not reported	Not reported	Bluetooth	No
31	Robbins S.	Not reported	Not reported	Not reported	Reported	Not reported	Not reported	Not reported	Non-KOA	Non-KOA	No	No	Not reported	Data analysis methods not generalizable (ACC)	Not reported	Not reported	Not reported	No
32	Martire L.	Not reported	Not reported	Not reported	Reported	Not reported	Not reported	Not reported	Not reported	Not reported	No	No	Not reported	Not reported	Not reported	Not reported	Not reported	Not reported
33	Dessery Y.	Not reported	Not reported	Not reported	Not reported	Not reported	Not reported	Not reported	Not reported	Not reported	No	No	Not reported	Not reported	Not reported	Not reported	Not reported	Not reported
34	Parkes M.	Not reported	Not reported	Not reported	Not reported	Not reported	Not reported	Producer software	Not reported	Not reported	Available on request	No	Not reported	Inability to capture exact types of activities (ACC)	Not reported	Not reported	Not reported	No
35	Bartholdy C.	Not reported	Not reported	Not reported	Not reported	Not reported	Not reported	Producer software	KOA	KOA	No	No	20 weeks	Not reported	Not reported	14 days	Bluetooth	Yes
36	Mardini M.	Not reported	Not reported	Not reported	Reported	Not reported	Not reported	Offline	Not reported	Not reported	No	No	Not reported	Not reported	Wearable tech design	Not reported	Not reported	Not reported
37	Chang A.	Not reported	Not reported	Not reported	Not reported	Not reported	Not reported	Not reported	Non-KOA	Non-KOA	No	No	Not reported	Inability to capture exact types of activities (ACC)	Not reported	Not reported	Not reported	No
37	Chang A.													Inability to capture water activities (ACC)
38	Nelligan R.	Endorsment by HCP/university	Reported	Not reported	Not reported	Not reported	Not reported	NA	NA	NA	NA	NA	Not reported	Format of online questionnaires (Sphone)	Not reported	NA	NA	NA
38	Nelligan R.	Cost
38	Nelligan R.	Ease of use
38	Nelligan R.	Frequency of communication
38	Nelligan R.	Connect to HCP
39	Daugaard R.	Not reported	Not reported	Not reported	Not reported	Not reported	Not reported	Offline	Non-KOA	Non-KOA	No	No	Not reported	Not reported	No	Not reported	Not reported	No
40	Chmelo E.	Not reported	Not reported	Not reported	Not reported	Not reported	Not reported	Not reported	Non-KOA	Not reported	No	No	Not reported	Not reported	No	Not reported	Not reported	No
41	Farr J.	Not reported	Not reported	Not reported	Reported	Not reported	Not reported	Not reported	Non-KOA	Non-KOA	No	No	Not reported	Inability to capture all activities with the same accuracy (ACC)	No	Not reported	Not reported	No
41	Farr J.													Inability to capture water activities (ACC)
41	Farr J.													Data analysis methods not generalizable (ACC)
42	Maly M.	Not reported	Not reported	Not reported	Not reported	Not reported	Not reported	Producer software	Not reported	Non-KOA	No	No	Not reported	Not reported	No	Not reported	Not reported	No
43	Fary R.	Not reported	Not reported	Scripted	Reported	Not reported	Not reported	NA	NA	NA	NA	NA	Not reported	Not reported	No	NA	NA	NA
44	Bartholdy C.	Not reported	Not reported	Scripted	Reported	Not reported	Not reported	Producer software	KOA	KOA	No	No	20 weeks	Limited battery life (ACC)	No	Not reported	Not reported	Yes
44	Bartholdy C.													Data inaccuracy due to misplacement (ACC)
45	Howe T.	Not reported	Not reported	Verbal	Not reported	Not reported	Not reported	Producer software	Not reported	Not reported	No	No	Not reported	Not reported	No	Not reported	Not reported	Not reported
45	Howe T.							Offline								Not reported
46	Focht B.	Not reported	Not reported	Not reported	Not reported	No AEs	Not reported	Not reported	Non-KOA	Non-KOA	No	No	Not reported	Not reported	No	Not reported	Not reported	No
47	Clermont C.	Not reported	Not reported	Not reported	NA	Not reported	Not reported	Offline	Not reported	Not reported	No	No	Not reported	Not reported	No	Not reported	Not reported	Not reported
48	Mundermann A.	Not reported	Not reported	Not reported	NA	Not reported	Not reported	Not reported	Not reported	Not reported	No	No	Not reported	Not reported	No	Not reported	Not reported	Not reported
49	Robbins S.	Not reported	Not reported	Not reported	Not reported	Not reported	Not reported	Producer software	Not reported	Not reported	No	No	Not reported	Not reported	No	Not reported	Not reported	No
50	Alasfour M.	Ease of use	Not reported	Not reported	Not reported	Not reported	Not reported	Producer software	NA	NA	NA	NA	Not reported	Not reported	No	Not reported	Not reported	NA
50	Alasfour M.	Physical design
50	Alasfour M.	Connect to HCP
51	Sultan A.	Not reported	Not reported	Not reported	Not reported	No AEs	Not reported	NA	NA	NA	NA	NA	Not reported	Not reported	No	NA	NA	NA
52	Bagnato G.	Not reported	Not reported	Verbal	Reported	No AEs	Not reported	NA	NA	NA	NA	NA	Not reported	Not reported	No	NA	NA	NA
53	Bartholdy C.	Not reported	Not reported	Scripted	Reported	Not reported	Not reported	Producer software	KOA	KOA	No	No	20 weeks	Not reported	No	14 days	Bluetooth	Yes
54	Burrows N.	Consensus on data analysis	Not reported	Not reported	Reported	Not reported	Not reported	Not reported	Not reported	Not reported	No	No	Not reported	Data analysis methods not generalizable (ACC)	No	Not reported	Not reported	Not reported
55	Fawole H.	Not reported	Not reported	Scripted and verbal	Not reported	Not reported	Not reported	Not reported	Not reported	Not reported	No	No	Not reported	Not reported	No	Not reported	Not reported	Not reported
56	Parmelee P.	Not reported	Not reported	Not reported	Reported	Not reported	Not reported	Producer software	Not reported	Not reported	No	No	Not reported	Not reported	No	Not reported	Not reported	Not reported
57	Michishita R.	Not reported	Not reported	Not reported	Not reported	Not reported	Not reported	Producer software	Not reported	Not reported	No	No	Not reported	Not reported	No	Not reported	Not reported	Not reported
58	Beukehorst A.	Knowledge transfer	Reported	Not reported	Reported	Not reported	Not reported	Not reported	Not reported	Not reported	No	No	Not reported	Frequency of reminders to self-report health data (Swatch)	No	Not reported	Bluetooth	Not reported
58	Beukehorst A.	Ease of use												Limited battery life (Swatch)
58	Beukehorst A.	Physical design												Excessive size (Swatch)
58	Beukehorst A.	Frequency of communication
58	Beukehorst A.	Data accuracy doubts
58	Beukehorst A.	Battery time
58	Beukehorst A.	Connect to HCP
59	Skrepnik N.	Technical issues	Reported	Not reported	Reported	No AEs	Not reported	Producer software	Not reported	Not reported	No	No	Not reported	Not reported	No	Not reported	Yes	No
59	Skrepnik N.	Cost
59	Skrepnik N.	Ease of use
60	Garver M.	Not reported	Not reported	Not reported	Not reported	Not reported	Not reported	Producer software	Not reported	Not reported	No	No	Not reported	Not reported	No	Not reported	No	No
61	Kearey P.	Not reported	Not reported	Scripted and verbal	Not reported	Not reported	Not reported	NA	KOA	KOA	NA	NA	Not reported	Not reported	No	Not reported	No	NA
62	Li L.	Not reported	Not reported	Not reported	Reported	Not reported	Not reported	Not reported	Non-KOA	Non-KOA	No	No	Not reported	Not reported	No	Not reported	Yes	No
63	Li L.	Not reported	Not reported	Not reported	Reported	Not reported	Not reported	Not reported	Non-KOA	Non-KOA	No	No	Not reported	Not reported	No	Not reported	Yes	No
64	McCarthy I.	Not reported	Not reported	Not reported	NA	Not reported	Not reported	Producer software	Not reported	Not reported	No	No	Not reported	Not reported	No	Not reported	No	No
65	Mecklenburg G.	Ease of use	Not reported	Not reported	Reported	Not reported	Not reported	NA	NA	NA	NA	NA	Not reported	Not reported	No	Not reported	No	No
66	Garland D.	Not reported	Not reported	Not reported	Reported	Skin reaction	Not reported	NA	NA	NA	NA	NA	Not reported	Not reported	No	NA	NA	NA
67	Pipitone N.	Not reported	Not reported	Not reported	Not reported	Increased knee pain	Not reported	NA	NA	NA	NA	NA	Not reported	Not reported	No	NA	NA	NA
67	Pipitone N.					Poor sleep quality
67	Pipitone N.					Feet numbness
68	Palmer S.	Not reported	Not reported	Scripted and verbal	Not reported	Not reported	Not reported	NA	NA	NA	NA	NA	Not reported	Not reported	No	NA	NA	NA
